# Supplementary material for: What’s New in the Treatment of Non-Alcoholic Fatty Liver Disease (NAFLD)
Source: J Clin Med. 2023 Feb 26;12(5):1852. doi: 10.3390/jcm12051852 (PMC10003344; doi:10.3390/jcm12051852)
Supplement: Supplementary file 1 [file jcm-12-01852-s001.zip]

Archive with 1 entries (1 files):
- jcm-2199578-supplementary.pdf
